# Supplementary material for: Silver Nanowires and Silanes in Hybrid Functionalization of Aramid Fabrics
Source: Molecules. 2022 Mar 17;27(6):1952. doi: 10.3390/molecules27061952 (PMC8954008; doi:10.3390/molecules27061952)
Supplement: Supplementary file 1 [file molecules-27-01952-s001.zip]

Archive with 1 entries (1 files):
- molecules-1629019-supplementary.pdf
